# Supplementary material for: Postnatal Cytoarchitecture and Neurochemical Hippocampal Dysfunction in Down Syndrome
Source: J Clin Med. 2021 Jul 31;10(15):3414. doi: 10.3390/jcm10153414 (PMC8347520; doi:10.3390/jcm10153414)
Supplement: Supplementary file 1 [file jcm-10-03414-s001.zip]

Archive with 1 entries (1 files):
- jcm-1277465-Supplemental Material.pdf
